# Supplementary material for: Matrix and graphical representation of the primary headache syndromes in the International Classification of Headache Disorders (ICHD3): a basis for automated diagnosis and analysis of criteria
Source: Front Neurol. 2026 May 11;17:1812996. doi: 10.3389/fneur.2026.1812996 (PMC13200560; doi:10.3389/fneur.2026.1812996)
Supplement: Supplementary file 2 [file Data_Sheet_2.csv]

1 minute to 72 hours with severe	1 to 14 days per month	1 to 600 seconds	15 minutes up to four hours after waking	15 to 180 minutes	1–6 cm in diameter	2 to 30 minutes	30 min to 7 days in duration	4 to 72 hours	abrupt explosive intensity just before or with orgasm	aggravated by physical activity	at least one aura symptom is positive	at least one aura symptom is unilateral	at least one aura symptom spreads gradually over 5 minutes	between 1 second to 2 hours	bilateral location	brainstem aura	brought on by cold stimuli	brought on by exercise	brought on by sex	brought on within 1 hour of compression	brought on within 1 hour of traction	clearly remembered onset	conjunctival injection	constant	developing only during sleep and causing wakening	each individual aura symptom lasts 5–60 minutes	every other day to 8 per day	eyelid edema	fixed in size and shape	forehead and facial sweating	fully reversible	greater than 1 per day	greater than 15 days per month	greater than 2 episodes	greater than 20 episodes	greater than 5 episodes	greater than 5 minutes	greater than 5 per day	greater than 8 days per month	hours to days	increasing in intensity with increasing sexual excitement	indomethacin responsive	irregular frequency	lacrimation	less than 12 days per year	less than 48 hours	max within 1 minute	maximal at site of compression	maximal at site of traction
0	0	0	0	0	0	0	1	0	0	0	0	0	0	0	0	0	0	0	0	0	0	0	0	0	0	0	0	0	0	0	0	0	0	0	0	0	0	0	0	0	0	0	0	0	1	0	0	0	0
[truncated: 53 more columns]
