# Supplementary material for: Matrix and graphical representation of the primary headache syndromes in the International Classification of Headache Disorders (ICHD3): a basis for automated diagnosis and analysis of criteria
Source: Front Neurol. 2026 May 11;17:1812996. doi: 10.3389/fneur.2026.1812996 (PMC13200560; doi:10.3389/fneur.2026.1812996)
Supplement: Supplementary file 6 [file Data_Sheet_6.csv]

output	Sk label	Sk value	Does output = Sk?
1	migraine w/o aura1	5	FALSE
1	migraine w/o aura2	5	FALSE
2	migraine w/o aura3	5	FALSE
1	migraine w/o aura4	5	FALSE
2	migraine w/o aura5	5	FALSE
2	migraine w/o aura6	5	FALSE
1	migraine w/o aura7	6	FALSE
2	migraine w/o aura8	6	FALSE
1	migraine w/o aura9	6	FALSE
2	migraine w/o aura10	6	FALSE
1	migraine w/o aura11	6	FALSE
2	migraine w/o aura12	6	FALSE
2	migraine w/o aura13	6	FALSE
1	migraine w/o aura14	6	FALSE
2	migraine w/o aura15	6	FALSE
2	migraine w/o aura16	6	FALSE
2	migraine w/o aura17	7	FALSE
1	migraine w/o aura18	7	FALSE
2	migraine w/o aura19	7	FALSE
2	migraine w/o aura20	7	FALSE
2	migraine w/o aura21	7	FALSE
2	migraine w/o aura22	8	FALSE
0	ndph1	4	FALSE
0	exercise1	3	FALSE
1	thunderclap1	3	FALSE
0	coldHA1	3	FALSE
0	compression1	4	FALSE
0	traction1	4	FALSE
6	cluster1	7	FALSE
6	cluster2	7	FALSE
6	cluster3	7	FALSE
6	cluster4	7	FALSE
6	cluster5	7	FALSE
6	cluster6	7	FALSE
6	cluster7	7	FALSE
7	cluster8	7	TRUE
6	cluster9	7	FALSE
3	ph1	8	FALSE
3	ph2	8	FALSE
3	ph3	8	FALSE
3	ph4	8	FALSE
3	ph5	8	FALSE
3	ph6	8	FALSE
3	ph7	8	FALSE
4	ph8	8	FALSE
3	ph9	8	FALSE
2	sun1	7	FALSE
2	sun2	7	FALSE
2	sun3	7	FALSE
2	sun4	7	FALSE
2	sun5	7	FALSE
2	sun6	7	FALSE
2	sun7	7	FALSE
2	sun8	7	FALSE
1	hc1	6	FALSE
1	hc2	6	FALSE
1	hc3	6	FALSE
1	hc4	6	FALSE
1	hc5	6	FALSE
1	hc6	6	FALSE
1	hc7	6	FALSE
2	hc8	6	FALSE
1	hc9	6	FALSE
0	mwa1	6	FALSE
0	mwa2	6	FALSE
0	mwa3	6	FALSE
0	mwa4	6	FALSE
0	mwa5	6	FALSE
0	mwa6	6	FALSE
0	mwa7	6	FALSE
0	mwa8	6	FALSE
0	mwa9	6	FALSE
0	mwa10	6	FALSE
0	mwa11	6	FALSE
0	mwa12	6	FALSE
0	mwa13	6	FALSE
0	mwa14	6	FALSE
0	mwa15	6	FALSE
0	mwa16	6	FALSE
0	mwa17	6	FALSE
0	mwa18	6	FALSE
0	mwa19	6	FALSE
0	mwa20	6	FALSE
0	mwa21	6	FALSE
0	mwa22	6	FALSE
0	mwa23	6	FALSE
0	mwa24	6	FALSE
0	mwa25	6	FALSE
0	mwa26	6	FALSE
0	mwa27	6	FALSE
0	mwa28	6	FALSE
0	mwa29	6	FALSE
0	mwa30	6	FALSE
0	mwa31	6	FALSE
0	mwa32	6	FALSE
0	mwa33	6	FALSE
0	mwa34	6	FALSE
0	mwa35	6	FALSE
0	mwa36	6	FALSE
0	mwa37	6	FALSE
0	mwa38	6	FALSE
0	mwa39	6	FALSE
0	mwa40	6	FALSE
0	mwa41	6	FALSE
0	mwa42	6	FALSE
0	mwa43	6	FALSE
0	mwa44	6	FALSE
0	mwa45	6	FALSE
0	mwa46	6	FALSE
0	mwa47	6	FALSE
0	mwa48	6	FALSE
0	mwa49	6	FALSE
0	mwa50	6	FALSE
0	mwa51	6	FALSE
0	mwa52	6	FALSE
0	mwa53	6	FALSE
0	mwa54	6	FALSE
0	mwa55	6	FALSE
0	mwa56	6	FALSE
0	mwa57	6	FALSE
0	mwa58	6	FALSE
0	mwa59	6	FALSE
0	mwa60	6	FALSE
0	mwa61	6	FALSE
0	mwa62	6	FALSE
0	mwa63	6	FALSE
0	mwa64	6	FALSE
0	mwa65	6	FALSE
0	mwa66	6	FALSE
0	mwa67	6	FALSE
0	mwa68	6	FALSE
0	mwa69	6	FALSE
0	mwa70	6	FALSE
0	mwa71	6	FALSE
0	mwa72	6	FALSE
0	mwa73	6	FALSE
0	mwa74	6	FALSE
0	mwa75	6	FALSE
0	mwa76	6	FALSE
0	mwa77	6	FALSE
0	mwa78	6	FALSE
0	mwa79	6	FALSE
0	mwa80	6	FALSE
0	mwa81	6	FALSE
0	mwa82	6	FALSE
0	mwa83	6	FALSE
0	mwa84	6	FALSE
0	mwa85	6	FALSE
0	mwa86	6	FALSE
0	mwa87	6	FALSE
0	mwa88	6	FALSE
0	mwa89	6	FALSE
0	mwa90	6	FALSE
0	mwa91	6	FALSE
0	mwa92	6	FALSE
0	mwa93	6	FALSE
0	mwa94	6	FALSE
0	mwa95	6	FALSE
0	mwa96	6	FALSE
0	mwa97	6	FALSE
0	mwa98	6	FALSE
0	mwa99	6	FALSE
0	mwa100	6	FALSE
0	mwa101	6	FALSE
0	mwa102	6	FALSE
0	mwa103	6	FALSE
0	mwa104	6	FALSE
0	mwa105	6	FALSE
0	mwa106	6	FALSE
0	mwa107	6	FALSE
0	mwa108	6	FALSE
0	mwa109	6	FALSE
0	mwa110	6	FALSE
0	mwa111	6	FALSE
0	mwa112	6	FALSE
0	mwa113	6	FALSE
0	mwa114	6	FALSE
0	mwa115	6	FALSE
0	mwa116	6	FALSE
0	mwa117	6	FALSE
0	mwa118	6	FALSE
0	mwa119	6	FALSE
0	mwa120	6	FALSE
1	cm1	8	FALSE
1	cm2	8	FALSE
2	cm3	8	FALSE
1	cm4	8	FALSE
2	cm5	8	FALSE
2	cm6	8	FALSE
1	cm7	9	FALSE
1	cm8	9	FALSE
2	cm9	9	FALSE
1	cm10	9	FALSE
1	cm11	9	FALSE
2	cm12	9	FALSE
2	cm13	9	FALSE
1	cm14	9	FALSE
2	cm15	9	FALSE
1	cm16	10	FALSE
1	cm17	10	FALSE
1	cm18	10	FALSE
1	cm19	10	FALSE
1	cm20	9	FALSE
2	cm21	9	FALSE
1	cm22	10	FALSE
2	cm23	9	FALSE
1	cm24	9	FALSE
2	cm25	9	FALSE
1	cm26	10	FALSE
1	cm27	10	FALSE
2	cm28	9	FALSE
1	cm29	10	FALSE
1	cm30	10	FALSE
2	cm31	9	FALSE
1	cm32	10	FALSE
1	cm33	10	FALSE
1	cm34	10	FALSE
1	cm35	10	FALSE
1	cm36	10	FALSE
1	cm37	10	FALSE
1	cm38	10	FALSE
1	cm39	10	FALSE
1	cm40	10	FALSE
1	cm41	10	FALSE
1	cm42	10	FALSE
1	cm43	10	FALSE
1	cm44	10	FALSE
1	cm45	10	FALSE
1	cm46	10	FALSE
1	cm47	10	FALSE
1	cm48	10	FALSE
1	cm49	10	FALSE
1	cm50	10	FALSE
1	cm51	10	FALSE
1	cm52	10	FALSE
1	cm53	10	FALSE
1	cm54	10	FALSE
1	cm55	10	FALSE
1	cm56	10	FALSE
1	cm57	10	FALSE
1	cm58	10	FALSE
1	cm59	10	FALSE
1	cm60	10	FALSE
1	cm61	10	FALSE
1	cm62	10	FALSE
1	cm63	10	FALSE
1	cm64	10	FALSE
1	cm65	10	FALSE
1	cm66	10	FALSE
1	cm67	10	FALSE
1	cm68	10	FALSE
1	cm69	10	FALSE
1	cm70	10	FALSE
1	cm71	10	FALSE
1	cm72	10	FALSE
1	cm73	10	FALSE
1	cm74	10	FALSE
1	cm75	10	FALSE
1	cm76	10	FALSE
1	cm77	10	FALSE
1	cm78	10	FALSE
1	cm79	10	FALSE
1	cm80	10	FALSE
1	cm81	10	FALSE
1	cm82	10	FALSE
1	cm83	10	FALSE
1	cm84	10	FALSE
1	cm85	10	FALSE
1	cm86	10	FALSE
1	cm87	10	FALSE
1	cm88	10	FALSE
1	cm89	10	FALSE
1	cm90	10	FALSE
1	cm91	10	FALSE
2	cm92	10	FALSE
2	cm93	10	FALSE
1	cm94	10	FALSE
1	cm95	10	FALSE
1	cm96	10	FALSE
1	cm97	10	FALSE
1	cm98	10	FALSE
1	cm99	10	FALSE
1	cm100	10	FALSE
1	cm101	10	FALSE
1	cm102	10	FALSE
2	cm103	10	FALSE
1	cm104	10	FALSE
1	cm105	10	FALSE
1	cm106	10	FALSE
1	cm107	10	FALSE
1	cm108	10	FALSE
2	cm109	10	FALSE
1	cm110	10	FALSE
1	cm111	10	FALSE
1	cm112	10	FALSE
1	cm113	10	FALSE
1	cm114	10	FALSE
1	cm115	10	FALSE
1	cm116	10	FALSE
1	cm117	10	FALSE
1	cm118	10	FALSE
1	cm119	10	FALSE
1	cm120	10	FALSE
1	cm121	10	FALSE
1	cm122	10	FALSE
1	cm123	10	FALSE
1	cm124	10	FALSE
1	cm125	10	FALSE
1	cm126	10	FALSE
1	cm127	10	FALSE
2	cm128	10	FALSE
1	cm129	10	FALSE
2	cm130	10	FALSE
1	cm131	10	FALSE
1	cm132	10	FALSE
1	cm133	11	FALSE
1	cm134	10	FALSE
1	cm135	10	FALSE
1	cm136	10	FALSE
1	cm137	11	FALSE
1	cm138	11	FALSE
1	cm139	10	FALSE
1	cm140	10	FALSE
1	cm141	11	FALSE
1	cm142	10	FALSE
1	cm143	10	FALSE
1	cm144	10	FALSE
1	cm145	10	FALSE
1	cm146	10	FALSE
1	cm147	10	FALSE
1	cm148	10	FALSE
1	cm149	10	FALSE
1	cm150	10	FALSE
1	cm151	10	FALSE
1	cm152	10	FALSE
2	cm153	10	FALSE
1	cm154	11	FALSE
1	cm155	10	FALSE
2	cm156	10	FALSE
2	cm157	10	FALSE
1	cm158	10	FALSE
1	cm159	10	FALSE
1	cm160	11	FALSE
1	cm161	11	FALSE
1	cm162	10	FALSE
1	cm163	11	FALSE
1	cm164	10	FALSE
1	cm165	11	FALSE
2	cm166	10	FALSE
1	cm167	11	FALSE
1	cm168	11	FALSE
1	cm169	11	FALSE
1	cm170	11	FALSE
1	cm171	11	FALSE
1	cm172	11	FALSE
1	cm173	11	FALSE
1	cm174	11	FALSE
1	cm175	11	FALSE
1	cm176	11	FALSE
1	cm177	11	FALSE
1	cm178	11	FALSE
1	cm179	11	FALSE
1	cm180	11	FALSE
1	cm181	11	FALSE
1	cm182	11	FALSE
1	cm183	11	FALSE
1	cm184	11	FALSE
1	cm185	11	FALSE
1	cm186	11	FALSE
1	cm187	11	FALSE
1	cm188	11	FALSE
1	cm189	11	FALSE
1	cm190	11	FALSE
1	cm191	11	FALSE
1	cm192	11	FALSE
1	cm193	11	FALSE
1	cm194	11	FALSE
1	cm195	11	FALSE
1	cm196	11	FALSE
1	cm197	11	FALSE
1	cm198	11	FALSE
1	cm199	11	FALSE
1	cm200	11	FALSE
1	cm201	11	FALSE
1	cm202	11	FALSE
1	cm203	11	FALSE
1	cm204	11	FALSE
1	cm205	11	FALSE
1	cm206	11	FALSE
1	cm207	11	FALSE
1	cm208	11	FALSE
1	cm209	11	FALSE
1	cm210	11	FALSE
1	cm211	11	FALSE
1	cm212	11	FALSE
1	cm213	11	FALSE
1	cm214	11	FALSE
1	cm215	11	FALSE
1	cm216	11	FALSE
1	cm217	11	FALSE
1	cm218	11	FALSE
1	cm219	11	FALSE
1	cm220	11	FALSE
1	cm221	11	FALSE
1	cm222	11	FALSE
1	cm223	11	FALSE
1	cm224	11	FALSE
1	cm225	11	FALSE
2	cm226	11	FALSE
1	cm227	11	FALSE
1	cm228	11	FALSE
1	cm229	11	FALSE
1	cm230	11	FALSE
1	cm231	11	FALSE
1	cm232	11	FALSE
1	cm233	11	FALSE
1	cm234	11	FALSE
2	cm235	11	FALSE
2	cm236	11	FALSE
1	cm237	11	FALSE
1	cm238	11	FALSE
1	cm239	11	FALSE
1	cm240	11	FALSE
1	cm241	11	FALSE
1	cm242	11	FALSE
1	cm243	11	FALSE
1	cm244	11	FALSE
1	cm245	11	FALSE
1	cm246	11	FALSE
1	cm247	11	FALSE
1	cm248	11	FALSE
1	cm249	11	FALSE
1	cm250	11	FALSE
1	cm251	11	FALSE
1	cm252	11	FALSE
1	cm253	11	FALSE
1	cm254	11	FALSE
1	cm255	11	FALSE
1	cm256	11	FALSE
1	cm257	11	FALSE
1	cm258	11	FALSE
2	cm259	11	FALSE
1	cm260	11	FALSE
1	cm261	11	FALSE
1	cm262	11	FALSE
1	cm263	11	FALSE
1	cm264	11	FALSE
1	cm265	11	FALSE
1	cm266	11	FALSE
1	cm267	11	FALSE
1	cm268	11	FALSE
1	cm269	11	FALSE
1	cm270	11	FALSE
1	cm271	11	FALSE
1	cm272	11	FALSE
1	cm273	11	FALSE
1	cm274	11	FALSE
1	cm275	11	FALSE
1	cm276	11	FALSE
1	cm277	11	FALSE
1	cm278	11	FALSE
2	cm279	11	FALSE
1	cm280	11	FALSE
1	cm281	11	FALSE
1	cm282	11	FALSE
1	cm283	11	FALSE
2	cm284	12	FALSE
0	sex1	4	FALSE
0	sex2	4	FALSE
0	sex3	4	FALSE
0	sex4	4	FALSE
0	stabbing1	4	FALSE
0	stabbing2	4	FALSE
0	stabbing3	4	FALSE
0	stabbing4	4	FALSE
0	stabbing5	4	FALSE
0	stabbing6	4	FALSE
0	stabbing7	4	FALSE
0	stabbing8	4	FALSE
0	nummular1	4	FALSE
0	hypnic1	5	FALSE
0	hypnic2	5	FALSE
0	hypnic3	5	FALSE
0	hypnic4	5	FALSE
0	hypnic5	5	FALSE
0	hypnic6	5	FALSE
0	hypnic7	5	FALSE
0	hypnic8	5	FALSE
0	hypnic9	5	FALSE
0	cough1	4	FALSE
0	cough2	4	FALSE
0	infrequent tension type headache1	7	FALSE
0	infrequent tension type headache2	7	FALSE
0	infrequent tension type headache3	7	FALSE
0	infrequent tension type headache4	7	FALSE
0	infrequent tension type headache5	7	FALSE
0	infrequent tension type headache6	7	FALSE
0	infrequent tension type headache7	7	FALSE
0	infrequent tension type headache8	7	FALSE
0	infrequent tension type headache9	7	FALSE
0	infrequent tension type headache10	7	FALSE
0	infrequent tension type headache11	7	FALSE
0	infrequent tension type headache12	7	FALSE
0	infrequent tension type headache13	8	FALSE
0	infrequent tension type headache14	8	FALSE
0	infrequent tension type headache15	8	FALSE
0	infrequent tension type headache16	8	FALSE
0	infrequent tension type headache17	8	FALSE
0	infrequent tension type headache18	8	FALSE
0	infrequent tension type headache19	8	FALSE
0	infrequent tension type headache20	8	FALSE
0	infrequent tension type headache21	9	FALSE
0	infrequent tension type headache22	9	FALSE
0	frequent tension type headache1	7	FALSE
0	frequent tension type headache2	7	FALSE
0	frequent tension type headache3	7	FALSE
0	frequent tension type headache4	7	FALSE
0	frequent tension type headache5	7	FALSE
0	frequent tension type headache6	7	FALSE
0	frequent tension type headache7	7	FALSE
0	frequent tension type headache8	7	FALSE
0	frequent tension type headache9	7	FALSE
0	frequent tension type headache10	7	FALSE
0	frequent tension type headache11	7	FALSE
0	frequent tension type headache12	7	FALSE
0	frequent tension type headache13	8	FALSE
0	frequent tension type headache14	8	FALSE
0	frequent tension type headache15	8	FALSE
0	frequent tension type headache16	8	FALSE
0	frequent tension type headache17	8	FALSE
0	frequent tension type headache18	8	FALSE
0	frequent tension type headache19	8	FALSE
0	frequent tension type headache20	8	FALSE
0	frequent tension type headache21	9	FALSE
0	frequent tension type headache22	9	FALSE
0	chronic tension type headache1	7	FALSE
0	chronic tension type headache2	7	FALSE
0	chronic tension type headache3	7	FALSE
0	chronic tension type headache4	7	FALSE
0	chronic tension type headache5	7	FALSE
0	chronic tension type headache6	7	FALSE
0	chronic tension type headache7	7	FALSE
0	chronic tension type headache8	7	FALSE
0	chronic tension type headache9	7	FALSE
0	chronic tension type headache10	7	FALSE
0	chronic tension type headache11	7	FALSE
0	chronic tension type headache12	7	FALSE
0	chronic tension type headache13	7	FALSE
0	chronic tension type headache14	7	FALSE
0	chronic tension type headache15	7	FALSE
0	chronic tension type headache16	7	FALSE
0	chronic tension type headache17	7	FALSE
0	chronic tension type headache18	7	FALSE
0	chronic tension type headache19	7	FALSE
0	chronic tension type headache20	7	FALSE
0	chronic tension type headache21	7	FALSE
0	chronic tension type headache22	7	FALSE
0	chronic tension type headache23	7	FALSE
0	chronic tension type headache24	7	FALSE
0	chronic tension type headache25	8	FALSE
0	chronic tension type headache26	8	FALSE
0	chronic tension type headache27	8	FALSE
0	chronic tension type headache28	8	FALSE
0	chronic tension type headache29	8	FALSE
0	chronic tension type headache30	8	FALSE
0	chronic tension type headache31	8	FALSE
0	chronic tension type headache32	8	FALSE
0	chronic tension type headache33	8	FALSE
0	chronic tension type headache34	8	FALSE
0	chronic tension type headache35	8	FALSE
0	chronic tension type headache36	8	FALSE
0	chronic tension type headache37	8	FALSE
0	chronic tension type headache38	8	FALSE
0	chronic tension type headache39	8	FALSE
0	chronic tension type headache40	8	FALSE
0	chronic tension type headache41	9	FALSE
0	chronic tension type headache42	9	FALSE
0	chronic tension type headache43	9	FALSE
0	chronic tension type headache44	9	FALSE
1	probable migraine without aura1	3	FALSE
1	probable migraine without aura2	4	FALSE
1	probable migraine without aura3	4	FALSE
1	probable migraine without aura4	4	FALSE
0	probable migraine without aura5	4	FALSE
2	probable migraine without aura6	4	FALSE
0	probable migraine without aura7	4	FALSE
1	probable migraine without aura8	4	FALSE
1	probable migraine without aura9	4	FALSE
1	probable migraine without aura10	4	FALSE
1	probable migraine without aura11	4	FALSE
1	probable migraine without aura12	4	FALSE
2	probable migraine without aura13	4	FALSE
2	probable migraine without aura14	4	FALSE
1	probable migraine without aura15	4	FALSE
1	probable migraine without aura16	4	FALSE
0	probable migraine without aura17	4	FALSE
2	probable migraine without aura18	4	FALSE
2	probable migraine without aura19	4	FALSE
1	probable migraine without aura20	4	FALSE
1	probable migraine without aura21	4	FALSE
1	probable migraine without aura22	4	FALSE
2	probable migraine without aura23	4	FALSE
1	probable migraine without aura24	5	FALSE
2	probable migraine without aura25	4	FALSE
1	probable migraine without aura26	5	FALSE
1	probable migraine without aura27	5	FALSE
2	probable migraine without aura28	5	FALSE
2	probable migraine without aura29	5	FALSE
1	probable migraine without aura30	5	FALSE
0	probable migraine without aura31	5	FALSE
2	probable migraine without aura32	5	FALSE
1	probable migraine without aura33	5	FALSE
0	probable migraine without aura34	5	FALSE
1	probable migraine without aura35	5	FALSE
0	probable migraine without aura36	5	FALSE
1	probable migraine without aura37	5	FALSE
1	probable migraine without aura38	5	FALSE
2	probable migraine without aura39	5	FALSE
1	probable migraine without aura40	5	FALSE
1	probable migraine without aura41	5	FALSE
2	probable migraine without aura42	5	FALSE
1	probable migraine without aura43	5	FALSE
2	probable migraine without aura44	5	FALSE
2	probable migraine without aura45	5	FALSE
1	probable migraine without aura46	5	FALSE
2	probable migraine without aura47	5	FALSE
2	probable migraine without aura48	5	FALSE
1	probable migraine without aura49	5	FALSE
1	probable migraine without aura50	5	FALSE
0	probable migraine without aura51	5	FALSE
2	probable migraine without aura52	5	FALSE
1	probable migraine without aura53	5	FALSE
1	probable migraine without aura54	5	FALSE
2	probable migraine without aura55	5	FALSE
1	probable migraine without aura56	5	FALSE
2	probable migraine without aura57	5	FALSE
1	probable migraine without aura58	6	FALSE
2	probable migraine without aura59	5	FALSE
2	probable migraine without aura60	6	FALSE
1	probable migraine without aura61	6	FALSE
2	probable migraine without aura62	6	FALSE
1	probable migraine without aura63	6	FALSE
0	probable migraine without aura64	6	FALSE
1	probable migraine without aura65	6	FALSE
1	probable migraine without aura66	6	FALSE
1	probable migraine without aura67	6	FALSE
2	probable migraine without aura68	6	FALSE
2	probable migraine without aura69	6	FALSE
1	probable migraine without aura70	6	FALSE
2	probable migraine without aura71	6	FALSE
2	probable migraine without aura72	6	FALSE
2	probable migraine without aura73	6	FALSE
1	probable migraine without aura74	6	FALSE
2	probable migraine without aura75	6	FALSE
1	probable migraine without aura76	7	FALSE
2	probable migraine without aura77	7	FALSE
0	probable migraine with aura1	3	FALSE
0	probable migraine with aura2	3	FALSE
0	probable migraine with aura3	3	FALSE
0	probable migraine with aura4	3	FALSE
0	probable migraine with aura5	4	FALSE
0	probable migraine with aura6	3	FALSE
0	probable migraine with aura7	3	FALSE
0	probable migraine with aura8	4	FALSE
0	probable migraine with aura9	4	FALSE
0	probable migraine with aura10	4	FALSE
0	probable migraine with aura11	4	FALSE
0	probable migraine with aura12	4	FALSE
0	probable migraine with aura13	4	FALSE
0	probable migraine with aura14	4	FALSE
0	probable migraine with aura15	4	FALSE
0	probable migraine with aura16	4	FALSE
0	probable migraine with aura17	4	FALSE
0	probable migraine with aura18	4	FALSE
0	probable migraine with aura19	4	FALSE
0	probable migraine with aura20	4	FALSE
0	probable migraine with aura21	4	FALSE
0	probable migraine with aura22	4	FALSE
0	probable migraine with aura23	5	FALSE
0	probable migraine with aura24	5	FALSE
0	probable migraine with aura25	5	FALSE
0	probable migraine with aura26	5	FALSE
0	probable migraine with aura27	4	FALSE
0	probable migraine with aura28	4	FALSE
0	probable migraine with aura29	4	FALSE
0	probable migraine with aura30	5	FALSE
0	probable migraine with aura31	5	FALSE
0	probable migraine with aura32	5	FALSE
0	probable migraine with aura33	4	FALSE
0	probable migraine with aura34	5	FALSE
0	probable migraine with aura35	5	FALSE
0	probable migraine with aura36	5	FALSE
0	probable migraine with aura37	5	FALSE
0	probable migraine with aura38	5	FALSE
0	probable migraine with aura39	5	FALSE
0	probable migraine with aura40	5	FALSE
0	probable migraine with aura41	5	FALSE
0	probable migraine with aura42	5	FALSE
0	probable migraine with aura43	5	FALSE
0	probable migraine with aura44	5	FALSE
0	probable migraine with aura45	5	FALSE
0	probable migraine with aura46	5	FALSE
0	probable migraine with aura47	5	FALSE
0	probable migraine with aura48	5	FALSE
0	probable migraine with aura49	5	FALSE
0	probable migraine with aura50	5	FALSE
0	probable migraine with aura51	5	FALSE
0	probable migraine with aura52	5	FALSE
0	probable migraine with aura53	5	FALSE
0	probable migraine with aura54	5	FALSE
0	probable migraine with aura55	5	FALSE
0	probable migraine with aura56	5	FALSE
0	probable migraine with aura57	5	FALSE
0	probable migraine with aura58	5	FALSE
0	probable migraine with aura59	5	FALSE
0	probable migraine with aura60	5	FALSE
0	probable migraine with aura61	5	FALSE
0	probable migraine with aura62	5	FALSE
0	probable migraine with aura63	5	FALSE
0	probable migraine with aura64	5	FALSE
0	probable migraine with aura65	5	FALSE
0	probable migraine with aura66	5	FALSE
0	probable migraine with aura67	5	FALSE
0	probable migraine with aura68	5	FALSE
0	probable migraine with aura69	5	FALSE
0	probable migraine with aura70	5	FALSE
0	probable migraine with aura71	5	FALSE
0	probable migraine with aura72	5	FALSE
0	probable migraine with aura73	5	FALSE
0	probable migraine with aura74	5	FALSE
0	probable migraine with aura75	5	FALSE
0	probable migraine with aura76	5	FALSE
0	probable migraine with aura77	5	FALSE
0	probable migraine with aura78	5	FALSE
0	probable migraine with aura79	5	FALSE
0	probable migraine with aura80	5	FALSE
0	probable migraine with aura81	5	FALSE
0	probable migraine with aura82	5	FALSE
0	probable migraine with aura83	5	FALSE
0	probable migraine with aura84	5	FALSE
0	probable migraine with aura85	5	FALSE
0	probable migraine with aura86	5	FALSE
0	probable migraine with aura87	5	FALSE
0	probable migraine with aura88	5	FALSE
0	probable migraine with aura89	5	FALSE
0	probable migraine with aura90	5	FALSE
0	probable migraine with aura91	5	FALSE
0	probable migraine with aura92	5	FALSE
0	probable migraine with aura93	5	FALSE
0	probable migraine with aura94	5	FALSE
0	probable migraine with aura95	5	FALSE
0	probable migraine with aura96	5	FALSE
0	probable migraine with aura97	5	FALSE
0	probable migraine with aura98	5	FALSE
0	probable migraine with aura99	5	FALSE
0	probable migraine with aura100	5	FALSE
0	probable migraine with aura101	5	FALSE
0	probable migraine with aura102	5	FALSE
0	probable migraine with aura103	5	FALSE
0	probable migraine with aura104	5	FALSE
0	probable migraine with aura105	5	FALSE
0	probable migraine with aura106	5	FALSE
0	probable migraine with aura107	5	FALSE
0	probable migraine with aura108	5	FALSE
0	probable migraine with aura109	5	FALSE
0	probable migraine with aura110	5	FALSE
0	probable migraine with aura111	5	FALSE
0	probable migraine with aura112	5	FALSE
0	probable migraine with aura113	5	FALSE
0	probable migraine with aura114	5	FALSE
0	probable migraine with aura115	5	FALSE
0	probable migraine with aura116	5	FALSE
0	probable migraine with aura117	5	FALSE
0	probable migraine with aura118	5	FALSE
0	probable migraine with aura119	5	FALSE
0	probable migraine with aura120	5	FALSE
0	probable migraine with aura121	5	FALSE
0	probable migraine with aura122	5	FALSE
0	probable migraine with aura123	5	FALSE
0	probable migraine with aura124	5	FALSE
0	probable migraine with aura125	5	FALSE
0	probable migraine with aura126	5	FALSE
0	probable migraine with aura127	5	FALSE
0	probable migraine with aura128	5	FALSE
0	probable migraine with aura129	5	FALSE
0	probable migraine with aura130	5	FALSE
0	probable migraine with aura131	5	FALSE
0	probable migraine with aura132	5	FALSE
0	probable migraine with aura133	5	FALSE
0	probable migraine with aura134	5	FALSE
0	probable migraine with aura135	5	FALSE
0	probable migraine with aura136	5	FALSE
0	probable migraine with aura137	5	FALSE
0	probable migraine with aura138	5	FALSE
0	probable migraine with aura139	5	FALSE
0	probable migraine with aura140	5	FALSE
0	probable migraine with aura141	5	FALSE
0	probable migraine with aura142	5	FALSE
0	probable migraine with aura143	5	FALSE
0	probable migraine with aura144	5	FALSE
0	probable migraine with aura145	5	FALSE
0	probable migraine with aura146	5	FALSE
0	Probable Infrequent Episodic Tension Type Headache1	5	FALSE
0	Probable Infrequent Episodic Tension Type Headache2	5	FALSE
0	Probable Infrequent Episodic Tension Type Headache3	5	FALSE
0	Probable Infrequent Episodic Tension Type Headache4	5	FALSE
0	Probable Infrequent Episodic Tension Type Headache5	5	FALSE
0	Probable Infrequent Episodic Tension Type Headache6	5	FALSE
0	Probable Infrequent Episodic Tension Type Headache7	5	FALSE
0	Probable Infrequent Episodic Tension Type Headache8	5	FALSE
0	Probable Infrequent Episodic Tension Type Headache9	5	FALSE
0	Probable Infrequent Episodic Tension Type Headache10	5	FALSE
0	Probable Infrequent Episodic Tension Type Headache11	5	FALSE
0	Probable Infrequent Episodic Tension Type Headache12	5	FALSE
0	Probable Infrequent Episodic Tension Type Headache13	5	FALSE
0	Probable Infrequent Episodic Tension Type Headache14	5	FALSE
0	Probable Infrequent Episodic Tension Type Headache15	5	FALSE
0	Probable Infrequent Episodic Tension Type Headache16	5	FALSE
0	Probable Infrequent Episodic Tension Type Headache17	5	FALSE
0	Probable Infrequent Episodic Tension Type Headache18	5	FALSE
0	Probable Infrequent Episodic Tension Type Headache19	5	FALSE
0	Probable Infrequent Episodic Tension Type Headache20	5	FALSE
0	Probable Infrequent Episodic Tension Type Headache21	6	FALSE
0	Probable Infrequent Episodic Tension Type Headache22	6	FALSE
0	Probable Infrequent Episodic Tension Type Headache23	6	FALSE
0	Probable Infrequent Episodic Tension Type Headache24	6	FALSE
0	Probable Infrequent Episodic Tension Type Headache25	6	FALSE
0	Probable Infrequent Episodic Tension Type Headache26	6	FALSE
0	Probable Infrequent Episodic Tension Type Headache27	6	FALSE
0	Probable Infrequent Episodic Tension Type Headache28	6	FALSE
0	Probable Infrequent Episodic Tension Type Headache29	6	FALSE
0	Probable Infrequent Episodic Tension Type Headache30	6	FALSE
0	Probable Infrequent Episodic Tension Type Headache31	6	FALSE
0	Probable Infrequent Episodic Tension Type Headache32	6	FALSE
0	Probable Infrequent Episodic Tension Type Headache33	6	FALSE
0	Probable Infrequent Episodic Tension Type Headache34	6	FALSE
0	Probable Infrequent Episodic Tension Type Headache35	6	FALSE
0	Probable Infrequent Episodic Tension Type Headache36	6	FALSE
0	Probable Infrequent Episodic Tension Type Headache37	6	FALSE
0	Probable Infrequent Episodic Tension Type Headache38	6	FALSE
0	Probable Infrequent Episodic Tension Type Headache39	6	FALSE
0	Probable Infrequent Episodic Tension Type Headache40	6	FALSE
0	Probable Infrequent Episodic Tension Type Headache41	6	FALSE
0	Probable Infrequent Episodic Tension Type Headache42	6	FALSE
0	Probable Infrequent Episodic Tension Type Headache43	6	FALSE
0	Probable Infrequent Episodic Tension Type Headache44	6	FALSE
0	Probable Infrequent Episodic Tension Type Headache45	6	FALSE
0	Probable Infrequent Episodic Tension Type Headache46	6	FALSE
0	Probable Infrequent Episodic Tension Type Headache47	6	FALSE
0	Probable Infrequent Episodic Tension Type Headache48	6	FALSE
0	Probable Infrequent Episodic Tension Type Headache49	6	FALSE
0	Probable Infrequent Episodic Tension Type Headache50	6	FALSE
0	Probable Infrequent Episodic Tension Type Headache51	6	FALSE
0	Probable Infrequent Episodic Tension Type Headache52	6	FALSE
0	Probable Infrequent Episodic Tension Type Headache53	7	FALSE
0	Probable Infrequent Episodic Tension Type Headache54	7	FALSE
0	Probable Infrequent Episodic Tension Type Headache55	7	FALSE
0	Probable Infrequent Episodic Tension Type Headache56	7	FALSE
0	Probable Infrequent Episodic Tension Type Headache57	7	FALSE
0	Probable Infrequent Episodic Tension Type Headache58	7	FALSE
0	Probable Infrequent Episodic Tension Type Headache59	7	FALSE
0	Probable Infrequent Episodic Tension Type Headache60	7	FALSE
0	Probable Infrequent Episodic Tension Type Headache61	7	FALSE
0	Probable Infrequent Episodic Tension Type Headache62	7	FALSE
0	Probable Infrequent Episodic Tension Type Headache63	7	FALSE
0	Probable Infrequent Episodic Tension Type Headache64	7	FALSE
0	Probable Infrequent Episodic Tension Type Headache65	7	FALSE
0	Probable Infrequent Episodic Tension Type Headache66	7	FALSE
0	Probable Infrequent Episodic Tension Type Headache67	7	FALSE
0	Probable Infrequent Episodic Tension Type Headache68	7	FALSE
0	Probable Infrequent Episodic Tension Type Headache69	7	FALSE
0	Probable Infrequent Episodic Tension Type Headache70	7	FALSE
0	Probable Infrequent Episodic Tension Type Headache71	7	FALSE
0	Probable Infrequent Episodic Tension Type Headache72	7	FALSE
0	Probable Infrequent Episodic Tension Type Headache73	7	FALSE
0	Probable Infrequent Episodic Tension Type Headache74	7	FALSE
0	Probable Infrequent Episodic Tension Type Headache75	7	FALSE
0	Probable Infrequent Episodic Tension Type Headache76	8	FALSE
0	Probable Infrequent Episodic Tension Type Headache77	8	FALSE
0	Probable Frequent Episodic Tension Type Headache1	5	FALSE
0	Probable Frequent Episodic Tension Type Headache2	5	FALSE
0	Probable Frequent Episodic Tension Type Headache3	5	FALSE
0	Probable Frequent Episodic Tension Type Headache4	5	FALSE
0	Probable Frequent Episodic Tension Type Headache5	5	FALSE
0	Probable Frequent Episodic Tension Type Headache6	5	FALSE
0	Probable Frequent Episodic Tension Type Headache7	5	FALSE
0	Probable Frequent Episodic Tension Type Headache8	5	FALSE
0	Probable Frequent Episodic Tension Type Headache9	5	FALSE
0	Probable Frequent Episodic Tension Type Headache10	5	FALSE
0	Probable Frequent Episodic Tension Type Headache11	5	FALSE
0	Probable Frequent Episodic Tension Type Headache12	5	FALSE
0	Probable Frequent Episodic Tension Type Headache13	5	FALSE
0	Probable Frequent Episodic Tension Type Headache14	5	FALSE
0	Probable Frequent Episodic Tension Type Headache15	6	FALSE
0	Probable Frequent Episodic Tension Type Headache16	6	FALSE
0	Probable Frequent Episodic Tension Type Headache17	6	FALSE
0	Probable Frequent Episodic Tension Type Headache18	6	FALSE
0	Probable Frequent Episodic Tension Type Headache19	6	FALSE
0	Probable Frequent Episodic Tension Type Headache20	5	FALSE
0	Probable Frequent Episodic Tension Type Headache21	5	FALSE
0	Probable Frequent Episodic Tension Type Headache22	5	FALSE
0	Probable Frequent Episodic Tension Type Headache23	5	FALSE
0	Probable Frequent Episodic Tension Type Headache24	5	FALSE
0	Probable Frequent Episodic Tension Type Headache25	5	FALSE
0	Probable Frequent Episodic Tension Type Headache26	6	FALSE
0	Probable Frequent Episodic Tension Type Headache27	6	FALSE
0	Probable Frequent Episodic Tension Type Headache28	6	FALSE
0	Probable Frequent Episodic Tension Type Headache29	6	FALSE
0	Probable Frequent Episodic Tension Type Headache30	6	FALSE
0	Probable Frequent Episodic Tension Type Headache31	6	FALSE
0	Probable Frequent Episodic Tension Type Headache32	6	FALSE
0	Probable Frequent Episodic Tension Type Headache33	6	FALSE
0	Probable Frequent Episodic Tension Type Headache34	6	FALSE
0	Probable Frequent Episodic Tension Type Headache35	6	FALSE
0	Probable Frequent Episodic Tension Type Headache36	6	FALSE
0	Probable Frequent Episodic Tension Type Headache37	6	FALSE
0	Probable Frequent Episodic Tension Type Headache38	6	FALSE
0	Probable Frequent Episodic Tension Type Headache39	6	FALSE
0	Probable Frequent Episodic Tension Type Headache40	6	FALSE
0	Probable Frequent Episodic Tension Type Headache41	6	FALSE
0	Probable Frequent Episodic Tension Type Headache42	6	FALSE
0	Probable Frequent Episodic Tension Type Headache43	6	FALSE
0	Probable Frequent Episodic Tension Type Headache44	6	FALSE
0	Probable Frequent Episodic Tension Type Headache45	6	FALSE
0	Probable Frequent Episodic Tension Type Headache46	6	FALSE
0	Probable Frequent Episodic Tension Type Headache47	6	FALSE
0	Probable Frequent Episodic Tension Type Headache48	6	FALSE
0	Probable Frequent Episodic Tension Type Headache49	6	FALSE
0	Probable Frequent Episodic Tension Type Headache50	6	FALSE
0	Probable Frequent Episodic Tension Type Headache51	7	FALSE
0	Probable Frequent Episodic Tension Type Headache52	7	FALSE
0	Probable Frequent Episodic Tension Type Headache53	7	FALSE
0	Probable Frequent Episodic Tension Type Headache54	7	FALSE
0	Probable Frequent Episodic Tension Type Headache55	7	FALSE
0	Probable Frequent Episodic Tension Type Headache56	7	FALSE
0	Probable Frequent Episodic Tension Type Headache57	7	FALSE
0	Probable Frequent Episodic Tension Type Headache58	6	FALSE
0	Probable Frequent Episodic Tension Type Headache59	6	FALSE
0	Probable Frequent Episodic Tension Type Headache60	7	FALSE
0	Probable Frequent Episodic Tension Type Headache61	7	FALSE
0	Probable Frequent Episodic Tension Type Headache62	7	FALSE
0	Probable Frequent Episodic Tension Type Headache63	7	FALSE
0	Probable Frequent Episodic Tension Type Headache64	7	FALSE
0	Probable Frequent Episodic Tension Type Headache65	7	FALSE
0	Probable Frequent Episodic Tension Type Headache66	7	FALSE
0	Probable Frequent Episodic Tension Type Headache67	7	FALSE
0	Probable Frequent Episodic Tension Type Headache68	7	FALSE
0	Probable Frequent Episodic Tension Type Headache69	7	FALSE
0	Probable Frequent Episodic Tension Type Headache70	7	FALSE
0	Probable Frequent Episodic Tension Type Headache71	7	FALSE
0	Probable Frequent Episodic Tension Type Headache72	7	FALSE
0	Probable Frequent Episodic Tension Type Headache73	7	FALSE
0	Probable Frequent Episodic Tension Type Headache74	7	FALSE
0	Probable Frequent Episodic Tension Type Headache75	7	FALSE
0	Probable Frequent Episodic Tension Type Headache76	8	FALSE
0	Probable Frequent Episodic Tension Type Headache77	8	FALSE
0	Probable Chronic Tension Type Headache1	5	FALSE
0	Probable Chronic Tension Type Headache2	5	FALSE
0	Probable Chronic Tension Type Headache3	5	FALSE
0	Probable Chronic Tension Type Headache4	5	FALSE
0	Probable Chronic Tension Type Headache5	5	FALSE
0	Probable Chronic Tension Type Headache6	5	FALSE
0	Probable Chronic Tension Type Headache7	5	FALSE
0	Probable Chronic Tension Type Headache8	5	FALSE
0	Probable Chronic Tension Type Headache9	5	FALSE
0	Probable Chronic Tension Type Headache10	5	FALSE
0	Probable Chronic Tension Type Headache11	5	FALSE
0	Probable Chronic Tension Type Headache12	5	FALSE
0	Probable Chronic Tension Type Headache13	5	FALSE
0	Probable Chronic Tension Type Headache14	5	FALSE
0	Probable Chronic Tension Type Headache15	5	FALSE
0	Probable Chronic Tension Type Headache16	5	FALSE
0	Probable Chronic Tension Type Headache17	5	FALSE
0	Probable Chronic Tension Type Headache18	5	FALSE
0	Probable Chronic Tension Type Headache19	5	FALSE
0	Probable Chronic Tension Type Headache20	5	FALSE
0	Probable Chronic Tension Type Headache21	5	FALSE
0	Probable Chronic Tension Type Headache22	5	FALSE
0	Probable Chronic Tension Type Headache23	5	FALSE
0	Probable Chronic Tension Type Headache24	5	FALSE
0	Probable Chronic Tension Type Headache25	5	FALSE
0	Probable Chronic Tension Type Headache26	5	FALSE
0	Probable Chronic Tension Type Headache27	5	FALSE
0	Probable Chronic Tension Type Headache28	5	FALSE
0	Probable Chronic Tension Type Headache29	5	FALSE
0	Probable Chronic Tension Type Headache30	5	FALSE
0	Probable Chronic Tension Type Headache31	5	FALSE
0	Probable Chronic Tension Type Headache32	5	FALSE
0	Probable Chronic Tension Type Headache33	5	FALSE
0	Probable Chronic Tension Type Headache34	5	FALSE
0	Probable Chronic Tension Type Headache35	5	FALSE
0	Probable Chronic Tension Type Headache36	5	FALSE
0	Probable Chronic Tension Type Headache37	5	FALSE
0	Probable Chronic Tension Type Headache38	5	FALSE
0	Probable Chronic Tension Type Headache39	5	FALSE
0	Probable Chronic Tension Type Headache40	5	FALSE
0	Probable Chronic Tension Type Headache41	6	FALSE
0	Probable Chronic Tension Type Headache42	6	FALSE
0	Probable Chronic Tension Type Headache43	6	FALSE
0	Probable Chronic Tension Type Headache44	6	FALSE
0	Probable Chronic Tension Type Headache45	6	FALSE
0	Probable Chronic Tension Type Headache46	6	FALSE
0	Probable Chronic Tension Type Headache47	6	FALSE
0	Probable Chronic Tension Type Headache48	6	FALSE
0	Probable Chronic Tension Type Headache49	6	FALSE
0	Probable Chronic Tension Type Headache50	6	FALSE
0	Probable Chronic Tension Type Headache51	6	FALSE
0	Probable Chronic Tension Type Headache52	6	FALSE
0	Probable Chronic Tension Type Headache53	6	FALSE
0	Probable Chronic Tension Type Headache54	6	FALSE
0	Probable Chronic Tension Type Headache55	6	FALSE
0	Probable Chronic Tension Type Headache56	6	FALSE
0	Probable Chronic Tension Type Headache57	6	FALSE
0	Probable Chronic Tension Type Headache58	6	FALSE
0	Probable Chronic Tension Type Headache59	6	FALSE
0	Probable Chronic Tension Type Headache60	6	FALSE
0	Probable Chronic Tension Type Headache61	6	FALSE
0	Probable Chronic Tension Type Headache62	6	FALSE
0	Probable Chronic Tension Type Headache63	6	FALSE
0	Probable Chronic Tension Type Headache64	6	FALSE
0	Probable Chronic Tension Type Headache65	6	FALSE
0	Probable Chronic Tension Type Headache66	6	FALSE
0	Probable Chronic Tension Type Headache67	6	FALSE
0	Probable Chronic Tension Type Headache68	6	FALSE
0	Probable Chronic Tension Type Headache69	6	FALSE
0	Probable Chronic Tension Type Headache70	6	FALSE
0	Probable Chronic Tension Type Headache71	6	FALSE
0	Probable Chronic Tension Type Headache72	6	FALSE
0	Probable Chronic Tension Type Headache73	6	FALSE
0	Probable Chronic Tension Type Headache74	6	FALSE
0	Probable Chronic Tension Type Headache75	6	FALSE
0	Probable Chronic Tension Type Headache76	6	FALSE
0	Probable Chronic Tension Type Headache77	6	FALSE
0	Probable Chronic Tension Type Headache78	6	FALSE
0	Probable Chronic Tension Type Headache79	6	FALSE
0	Probable Chronic Tension Type Headache80	6	FALSE
0	Probable Chronic Tension Type Headache81	6	FALSE
0	Probable Chronic Tension Type Headache82	6	FALSE
0	Probable Chronic Tension Type Headache83	6	FALSE
0	Probable Chronic Tension Type Headache84	6	FALSE
0	Probable Chronic Tension Type Headache85	6	FALSE
0	Probable Chronic Tension Type Headache86	6	FALSE
0	Probable Chronic Tension Type Headache87	6	FALSE
0	Probable Chronic Tension Type Headache88	6	FALSE
0	Probable Chronic Tension Type Headache89	6	FALSE
0	Probable Chronic Tension Type Headache90	6	FALSE
0	Probable Chronic Tension Type Headache91	6	FALSE
0	Probable Chronic Tension Type Headache92	6	FALSE
0	Probable Chronic Tension Type Headache93	7	FALSE
0	Probable Chronic Tension Type Headache94	7	FALSE
0	Probable Chronic Tension Type Headache95	7	FALSE
0	Probable Chronic Tension Type Headache96	7	FALSE
0	Probable Chronic Tension Type Headache97	7	FALSE
0	Probable Chronic Tension Type Headache98	7	FALSE
0	Probable Chronic Tension Type Headache99	7	FALSE
0	Probable Chronic Tension Type Headache100	7	FALSE
0	Probable Chronic Tension Type Headache101	7	FALSE
0	Probable Chronic Tension Type Headache102	7	FALSE
0	Probable Chronic Tension Type Headache103	7	FALSE
0	Probable Chronic Tension Type Headache104	7	FALSE
0	Probable Chronic Tension Type Headache105	7	FALSE
0	Probable Chronic Tension Type Headache106	7	FALSE
0	Probable Chronic Tension Type Headache107	7	FALSE
0	Probable Chronic Tension Type Headache108	7	FALSE
0	Probable Chronic Tension Type Headache109	7	FALSE
0	Probable Chronic Tension Type Headache110	7	FALSE
0	Probable Chronic Tension Type Headache111	7	FALSE
0	Probable Chronic Tension Type Headache112	7	FALSE
0	Probable Chronic Tension Type Headache113	7	FALSE
0	Probable Chronic Tension Type Headache114	7	FALSE
0	Probable Chronic Tension Type Headache115	7	FALSE
0	Probable Chronic Tension Type Headache116	7	FALSE
0	Probable Chronic Tension Type Headache117	7	FALSE
0	Probable Chronic Tension Type Headache118	7	FALSE
0	Probable Chronic Tension Type Headache119	7	FALSE
0	Probable Chronic Tension Type Headache120	7	FALSE
0	Probable Chronic Tension Type Headache121	7	FALSE
0	Probable Chronic Tension Type Headache122	7	FALSE
0	Probable Chronic Tension Type Headache123	7	FALSE
0	Probable Chronic Tension Type Headache124	7	FALSE
0	Probable Chronic Tension Type Headache125	7	FALSE
0	Probable Chronic Tension Type Headache126	7	FALSE
0	Probable Chronic Tension Type Headache127	7	FALSE
0	Probable Chronic Tension Type Headache128	7	FALSE
0	Probable Chronic Tension Type Headache129	7	FALSE
0	Probable Chronic Tension Type Headache130	7	FALSE
0	Probable Chronic Tension Type Headache131	8	FALSE
0	Probable Chronic Tension Type Headache132	8	FALSE
0	Probable Cluster Headache1	4	FALSE
0	Probable Cluster Headache2	4	FALSE
0	Probable Cluster Headache3	4	FALSE
0	Probable Cluster Headache4	4	FALSE
0	Probable Cluster Headache5	4	FALSE
0	Probable Cluster Headache6	4	FALSE
0	Probable Cluster Headache7	4	FALSE
1	Probable Cluster Headache8	4	FALSE
0	Probable Cluster Headache9	4	FALSE
3	Probable Cluster Headache10	7	FALSE
3	Probable Cluster Headache11	7	FALSE
3	Probable Cluster Headache12	7	FALSE
3	Probable Cluster Headache13	7	FALSE
3	Probable Cluster Headache14	7	FALSE
3	Probable Cluster Headache15	7	FALSE
3	Probable Cluster Headache16	7	FALSE
3	Probable Cluster Headache17	7	FALSE
3	Probable Cluster Headache18	7	FALSE
3	Probable Cluster Headache19	7	FALSE
3	Probable Cluster Headache20	7	FALSE
3	Probable Cluster Headache21	7	FALSE
3	Probable Cluster Headache22	7	FALSE
3	Probable Cluster Headache23	7	FALSE
3	Probable Cluster Headache24	7	FALSE
3	Probable Cluster Headache25	7	FALSE
3	Probable Cluster Headache26	7	FALSE
3	Probable Cluster Headache27	7	FALSE
3	Probable Cluster Headache28	7	FALSE
3	Probable Cluster Headache29	7	FALSE
4	Probable Cluster Headache30	7	FALSE
3	Probable Cluster Headache31	7	FALSE
3	Probable Cluster Headache32	7	FALSE
4	Probable Cluster Headache33	7	FALSE
3	Probable Cluster Headache34	7	FALSE
3	Probable Cluster Headache35	7	FALSE
4	Probable Cluster Headache36	7	FALSE
3	Probable Cluster Headache37	7	FALSE
2	Probable Cluster Headache1	3	FALSE
2	Probable Cluster Headache2	3	FALSE
2	Probable Cluster Headache3	3	FALSE
2	Probable Cluster Headache4	3	FALSE
2	Probable Cluster Headache5	3	FALSE
2	Probable Cluster Headache6	3	FALSE
2	Probable Cluster Headache7	3	FALSE
3	Probable Cluster Headache8	3	TRUE
2	Probable Cluster Headache9	3	FALSE
5	Probable Cluster Headache10	6	FALSE
5	Probable Cluster Headache11	6	FALSE
5	Probable Cluster Headache12	6	FALSE
5	Probable Cluster Headache13	6	FALSE
6	Probable Cluster Headache14	6	TRUE
5	Probable Cluster Headache15	6	FALSE
5	Probable Cluster Headache16	6	FALSE
5	Probable Cluster Headache17	6	FALSE
5	Probable Cluster Headache18	6	FALSE
5	Probable Cluster Headache19	6	FALSE
5	Probable Cluster Headache20	6	FALSE
5	Probable Cluster Headache21	6	FALSE
5	Probable Cluster Headache22	6	FALSE
5	Probable Cluster Headache23	6	FALSE
6	Probable Cluster Headache24	6	TRUE
5	Probable Cluster Headache25	6	FALSE
5	Probable Cluster Headache26	6	FALSE
6	Probable Cluster Headache27	6	TRUE
5	Probable Cluster Headache28	6	FALSE
1	Probable Hemicrania Continua1	3	FALSE
1	Probable Hemicrania Continua2	3	FALSE
1	Probable Hemicrania Continua3	3	FALSE
1	Probable Hemicrania Continua4	3	FALSE
1	Probable Hemicrania Continua5	3	FALSE
1	Probable Hemicrania Continua6	3	FALSE
1	Probable Hemicrania Continua7	3	FALSE
2	Probable Hemicrania Continua8	3	FALSE
1	Probable Hemicrania Continua9	3	FALSE
0	Probable Hemicrania Continua10	5	FALSE
0	Probable Hemicrania Continua11	5	FALSE
0	Probable Hemicrania Continua12	5	FALSE
0	Probable Hemicrania Continua13	5	FALSE
0	Probable Hemicrania Continua14	5	FALSE
1	Probable Hemicrania Continua15	5	FALSE
0	Probable Hemicrania Continua16	5	FALSE
1	Probable Hemicrania Continua17	5	FALSE
1	Probable Hemicrania Continua18	5	FALSE
0	Probable Hemicrania Continua19	5	FALSE
1	Probable Hemicrania Continua20	5	FALSE
0	Probable Hemicrania Continua21	5	FALSE
1	Probable Hemicrania Continua22	5	FALSE
1	Probable Hemicrania Continua23	5	FALSE
1	Probable Hemicrania Continua24	5	FALSE
1	Probable Hemicrania Continua25	5	FALSE
1	Probable Hemicrania Continua26	5	FALSE
2	Probable Hemicrania Continua27	5	FALSE
1	Probable Hemicrania Continua28	5	FALSE
0	Probable Hemicrania Continua1	3	FALSE
0	Probable Hemicrania Continua2	3	FALSE
0	Probable Hemicrania Continua3	3	FALSE
0	Probable Hemicrania Continua4	3	FALSE
0	Probable Hemicrania Continua5	3	FALSE
0	Probable Hemicrania Continua6	3	FALSE
0	Probable Hemicrania Continua7	3	FALSE
0	Probable Hemicrania Continua8	3	FALSE
2	Probable Hemicrania Continua9	6	FALSE
2	Probable Hemicrania Continua10	6	FALSE
2	Probable Hemicrania Continua11	6	FALSE
2	Probable Hemicrania Continua12	6	FALSE
2	Probable Hemicrania Continua13	6	FALSE
2	Probable Hemicrania Continua14	6	FALSE
2	Probable Hemicrania Continua15	6	FALSE
2	Probable Hemicrania Continua16	6	FALSE
2	Probable Hemicrania Continua17	6	FALSE
2	Probable Hemicrania Continua18	6	FALSE
2	Probable Hemicrania Continua19	6	FALSE
2	Probable Hemicrania Continua20	6	FALSE
2	Probable Hemicrania Continua21	6	FALSE
2	Probable Hemicrania Continua22	6	FALSE
2	Probable Hemicrania Continua23	6	FALSE
2	Probable Hemicrania Continua24	6	FALSE
2	Probable Hemicrania Continua25	6	FALSE
