# Supplementary material for: Matrix and graphical representation of the primary headache syndromes in the International Classification of Headache Disorders (ICHD3): a basis for automated diagnosis and analysis of criteria
Source: Front Neurol. 2026 May 11;17:1812996. doi: 10.3389/fneur.2026.1812996 (PMC13200560; doi:10.3389/fneur.2026.1812996)
Supplement: Supplementary file 14 [file Data_Sheet_14.csv]

migraine w/o aura1	5
migraine w/o aura2	5
migraine w/o aura3	5
migraine w/o aura4	5
migraine w/o aura5	5
migraine w/o aura6	5
migraine w/o aura7	6
migraine w/o aura8	6
migraine w/o aura9	6
migraine w/o aura10	6
migraine w/o aura11	6
migraine w/o aura12	6
migraine w/o aura13	6
migraine w/o aura14	6
migraine w/o aura15	6
migraine w/o aura16	6
migraine w/o aura17	7
migraine w/o aura18	7
migraine w/o aura19	7
migraine w/o aura20	7
migraine w/o aura21	7
migraine w/o aura22	8
ndph1	4
exercise1	3
thunderclap1	3
coldHA1	3
compression1	4
traction1	4
cluster1	7
cluster2	7
cluster3	7
cluster4	7
cluster5	7
cluster6	7
cluster7	7
cluster8	7
cluster9	7
ph1	8
ph2	8
ph3	8
ph4	8
ph5	8
ph6	8
ph7	8
ph8	8
ph9	8
sun1	7
sun2	7
sun3	7
sun4	7
sun5	7
sun6	7
sun7	7
sun8	7
hc1	6
hc2	6
hc3	6
hc4	6
hc5	6
hc6	6
hc7	6
hc8	6
hc9	6
mwa1	6
mwa2	6
mwa3	6
mwa4	6
mwa5	6
mwa6	6
mwa7	6
mwa8	6
mwa9	6
mwa10	6
mwa11	6
mwa12	6
mwa13	6
mwa14	6
mwa15	6
mwa16	6
mwa17	6
mwa18	6
mwa19	6
mwa20	6
mwa21	6
mwa22	6
mwa23	6
mwa24	6
mwa25	6
mwa26	6
mwa27	6
mwa28	6
mwa29	6
mwa30	6
mwa31	6
mwa32	6
mwa33	6
mwa34	6
mwa35	6
mwa36	6
mwa37	6
mwa38	6
mwa39	6
mwa40	6
mwa41	6
mwa42	6
mwa43	6
mwa44	6
mwa45	6
mwa46	6
mwa47	6
mwa48	6
mwa49	6
mwa50	6
mwa51	6
mwa52	6
mwa53	6
mwa54	6
mwa55	6
mwa56	6
mwa57	6
mwa58	6
mwa59	6
mwa60	6
mwa61	6
mwa62	6
mwa63	6
mwa64	6
mwa65	6
mwa66	6
mwa67	6
mwa68	6
mwa69	6
mwa70	6
mwa71	6
mwa72	6
mwa73	6
mwa74	6
mwa75	6
mwa76	6
mwa77	6
mwa78	6
mwa79	6
mwa80	6
mwa81	6
mwa82	6
mwa83	6
mwa84	6
mwa85	6
mwa86	6
mwa87	6
mwa88	6
mwa89	6
mwa90	6
mwa91	6
mwa92	6
mwa93	6
mwa94	6
mwa95	6
mwa96	6
mwa97	6
mwa98	6
mwa99	6
mwa100	6
mwa101	6
mwa102	6
mwa103	6
mwa104	6
mwa105	6
mwa106	6
mwa107	6
mwa108	6
mwa109	6
mwa110	6
mwa111	6
mwa112	6
mwa113	6
mwa114	6
mwa115	6
mwa116	6
mwa117	6
mwa118	6
mwa119	6
mwa120	6
cm1	8
cm2	8
cm3	8
cm4	8
cm5	8
cm6	8
cm7	9
cm8	9
cm9	9
cm10	9
cm11	9
cm12	9
cm13	9
cm14	9
cm15	9
cm16	10
cm17	10
cm18	10
cm19	10
cm20	9
cm21	9
cm22	10
cm23	9
cm24	9
cm25	9
cm26	10
cm27	10
cm28	9
cm29	10
cm30	10
cm31	9
cm32	10
cm33	10
cm34	10
cm35	10
cm36	10
cm37	10
cm38	10
cm39	10
cm40	10
cm41	10
cm42	10
cm43	10
cm44	10
cm45	10
cm46	10
cm47	10
cm48	10
cm49	10
cm50	10
cm51	10
cm52	10
cm53	10
cm54	10
cm55	10
cm56	10
cm57	10
cm58	10
cm59	10
cm60	10
cm61	10
cm62	10
cm63	10
cm64	10
cm65	10
cm66	10
cm67	10
cm68	10
cm69	10
cm70	10
cm71	10
cm72	10
cm73	10
cm74	10
cm75	10
cm76	10
cm77	10
cm78	10
cm79	10
cm80	10
cm81	10
cm82	10
cm83	10
cm84	10
cm85	10
cm86	10
cm87	10
cm88	10
cm89	10
cm90	10
cm91	10
cm92	10
cm93	10
cm94	10
cm95	10
cm96	10
cm97	10
cm98	10
cm99	10
cm100	10
cm101	10
cm102	10
cm103	10
cm104	10
cm105	10
cm106	10
cm107	10
cm108	10
cm109	10
cm110	10
cm111	10
cm112	10
cm113	10
cm114	10
cm115	10
cm116	10
cm117	10
cm118	10
cm119	10
cm120	10
cm121	10
cm122	10
cm123	10
cm124	10
cm125	10
cm126	10
cm127	10
cm128	10
cm129	10
cm130	10
cm131	10
cm132	10
cm133	11
cm134	10
cm135	10
cm136	10
cm137	11
cm138	11
cm139	10
cm140	10
cm141	11
cm142	10
cm143	10
cm144	10
cm145	10
cm146	10
cm147	10
cm148	10
cm149	10
cm150	10
cm151	10
cm152	10
cm153	10
cm154	11
cm155	10
cm156	10
cm157	10
cm158	10
cm159	10
cm160	11
cm161	11
cm162	10
cm163	11
cm164	10
cm165	11
cm166	10
cm167	11
cm168	11
cm169	11
cm170	11
cm171	11
cm172	11
cm173	11
cm174	11
cm175	11
cm176	11
cm177	11
cm178	11
cm179	11
cm180	11
cm181	11
cm182	11
cm183	11
cm184	11
cm185	11
cm186	11
cm187	11
cm188	11
cm189	11
cm190	11
cm191	11
cm192	11
cm193	11
cm194	11
cm195	11
cm196	11
cm197	11
cm198	11
cm199	11
cm200	11
cm201	11
cm202	11
cm203	11
cm204	11
cm205	11
cm206	11
cm207	11
cm208	11
cm209	11
cm210	11
cm211	11
cm212	11
cm213	11
cm214	11
cm215	11
cm216	11
cm217	11
cm218	11
cm219	11
cm220	11
cm221	11
cm222	11
cm223	11
cm224	11
cm225	11
cm226	11
cm227	11
cm228	11
cm229	11
cm230	11
cm231	11
cm232	11
cm233	11
cm234	11
cm235	11
cm236	11
cm237	11
cm238	11
cm239	11
cm240	11
cm241	11
cm242	11
cm243	11
cm244	11
cm245	11
cm246	11
cm247	11
cm248	11
cm249	11
cm250	11
cm251	11
cm252	11
cm253	11
cm254	11
cm255	11
cm256	11
cm257	11
cm258	11
cm259	11
cm260	11
cm261	11
cm262	11
cm263	11
cm264	11
cm265	11
cm266	11
cm267	11
cm268	11
cm269	11
cm270	11
cm271	11
cm272	11
cm273	11
cm274	11
cm275	11
cm276	11
cm277	11
cm278	11
cm279	11
cm280	11
cm281	11
cm282	11
cm283	11
cm284	12
sex1	4
sex2	4
sex3	4
sex4	4
stabbing1	4
stabbing2	4
stabbing3	4
stabbing4	4
stabbing5	4
stabbing6	4
stabbing7	4
stabbing8	4
nummular1	4
hypnic1	5
hypnic2	5
hypnic3	5
hypnic4	5
hypnic5	5
hypnic6	5
hypnic7	5
hypnic8	5
hypnic9	5
cough1	4
cough2	4
infrequent tension type headache1	7
infrequent tension type headache2	7
infrequent tension type headache3	7
infrequent tension type headache4	7
infrequent tension type headache5	7
infrequent tension type headache6	7
infrequent tension type headache7	7
infrequent tension type headache8	7
infrequent tension type headache9	7
infrequent tension type headache10	7
infrequent tension type headache11	7
infrequent tension type headache12	7
infrequent tension type headache13	8
infrequent tension type headache14	8
infrequent tension type headache15	8
infrequent tension type headache16	8
infrequent tension type headache17	8
infrequent tension type headache18	8
infrequent tension type headache19	8
infrequent tension type headache20	8
infrequent tension type headache21	9
infrequent tension type headache22	9
frequent tension type headache1	7
frequent tension type headache2	7
frequent tension type headache3	7
frequent tension type headache4	7
frequent tension type headache5	7
frequent tension type headache6	7
frequent tension type headache7	7
frequent tension type headache8	7
frequent tension type headache9	7
frequent tension type headache10	7
frequent tension type headache11	7
frequent tension type headache12	7
frequent tension type headache13	8
frequent tension type headache14	8
frequent tension type headache15	8
frequent tension type headache16	8
frequent tension type headache17	8
frequent tension type headache18	8
frequent tension type headache19	8
frequent tension type headache20	8
frequent tension type headache21	9
frequent tension type headache22	9
chronic tension type headache1	7
chronic tension type headache2	7
chronic tension type headache3	7
chronic tension type headache4	7
chronic tension type headache5	7
chronic tension type headache6	7
chronic tension type headache7	7
chronic tension type headache8	7
chronic tension type headache9	7
chronic tension type headache10	7
chronic tension type headache11	7
chronic tension type headache12	7
chronic tension type headache13	7
chronic tension type headache14	7
chronic tension type headache15	7
chronic tension type headache16	7
chronic tension type headache17	7
chronic tension type headache18	7
chronic tension type headache19	7
chronic tension type headache20	7
chronic tension type headache21	7
chronic tension type headache22	7
chronic tension type headache23	7
chronic tension type headache24	7
chronic tension type headache25	8
chronic tension type headache26	8
chronic tension type headache27	8
chronic tension type headache28	8
chronic tension type headache29	8
chronic tension type headache30	8
chronic tension type headache31	8
chronic tension type headache32	8
chronic tension type headache33	8
chronic tension type headache34	8
chronic tension type headache35	8
chronic tension type headache36	8
chronic tension type headache37	8
chronic tension type headache38	8
chronic tension type headache39	8
chronic tension type headache40	8
chronic tension type headache41	9
chronic tension type headache42	9
chronic tension type headache43	9
chronic tension type headache44	9
probable migraine without aura1	3
probable migraine without aura2	4
probable migraine without aura3	4
probable migraine without aura4	4
probable migraine without aura5	4
probable migraine without aura6	4
probable migraine without aura7	4
probable migraine without aura8	4
probable migraine without aura9	4
probable migraine without aura10	4
probable migraine without aura11	4
probable migraine without aura12	4
probable migraine without aura13	4
probable migraine without aura14	4
probable migraine without aura15	4
probable migraine without aura16	4
probable migraine without aura17	4
probable migraine without aura18	4
probable migraine without aura19	4
probable migraine without aura20	4
probable migraine without aura21	4
probable migraine without aura22	4
probable migraine without aura23	4
probable migraine without aura24	5
probable migraine without aura25	4
probable migraine without aura26	5
probable migraine without aura27	5
probable migraine without aura28	5
probable migraine without aura29	5
probable migraine without aura30	5
probable migraine without aura31	5
probable migraine without aura32	5
probable migraine without aura33	5
probable migraine without aura34	5
probable migraine without aura35	5
probable migraine without aura36	5
probable migraine without aura37	5
probable migraine without aura38	5
probable migraine without aura39	5
probable migraine without aura40	5
probable migraine without aura41	5
probable migraine without aura42	5
probable migraine without aura43	5
probable migraine without aura44	5
probable migraine without aura45	5
probable migraine without aura46	5
probable migraine without aura47	5
probable migraine without aura48	5
probable migraine without aura49	5
probable migraine without aura50	5
probable migraine without aura51	5
probable migraine without aura52	5
probable migraine without aura53	5
probable migraine without aura54	5
probable migraine without aura55	5
probable migraine without aura56	5
probable migraine without aura57	5
probable migraine without aura58	6
probable migraine without aura59	5
probable migraine without aura60	6
probable migraine without aura61	6
probable migraine without aura62	6
probable migraine without aura63	6
probable migraine without aura64	6
probable migraine without aura65	6
probable migraine without aura66	6
probable migraine without aura67	6
probable migraine without aura68	6
probable migraine without aura69	6
probable migraine without aura70	6
probable migraine without aura71	6
probable migraine without aura72	6
probable migraine without aura73	6
probable migraine without aura74	6
probable migraine without aura75	6
probable migraine without aura76	7
probable migraine without aura77	7
probable migraine with aura1	3
probable migraine with aura2	3
probable migraine with aura3	3
probable migraine with aura4	3
probable migraine with aura5	4
probable migraine with aura6	3
probable migraine with aura7	3
probable migraine with aura8	4
probable migraine with aura9	4
probable migraine with aura10	4
probable migraine with aura11	4
probable migraine with aura12	4
probable migraine with aura13	4
probable migraine with aura14	4
probable migraine with aura15	4
probable migraine with aura16	4
probable migraine with aura17	4
probable migraine with aura18	4
probable migraine with aura19	4
probable migraine with aura20	4
probable migraine with aura21	4
probable migraine with aura22	4
probable migraine with aura23	5
probable migraine with aura24	5
probable migraine with aura25	5
probable migraine with aura26	5
probable migraine with aura27	4
probable migraine with aura28	4
probable migraine with aura29	4
probable migraine with aura30	5
probable migraine with aura31	5
probable migraine with aura32	5
probable migraine with aura33	4
probable migraine with aura34	5
probable migraine with aura35	5
probable migraine with aura36	5
probable migraine with aura37	5
probable migraine with aura38	5
probable migraine with aura39	5
probable migraine with aura40	5
probable migraine with aura41	5
probable migraine with aura42	5
probable migraine with aura43	5
probable migraine with aura44	5
probable migraine with aura45	5
probable migraine with aura46	5
probable migraine with aura47	5
probable migraine with aura48	5
probable migraine with aura49	5
probable migraine with aura50	5
probable migraine with aura51	5
probable migraine with aura52	5
probable migraine with aura53	5
probable migraine with aura54	5
probable migraine with aura55	5
probable migraine with aura56	5
probable migraine with aura57	5
probable migraine with aura58	5
probable migraine with aura59	5
probable migraine with aura60	5
probable migraine with aura61	5
probable migraine with aura62	5
probable migraine with aura63	5
probable migraine with aura64	5
probable migraine with aura65	5
probable migraine with aura66	5
probable migraine with aura67	5
probable migraine with aura68	5
probable migraine with aura69	5
probable migraine with aura70	5
probable migraine with aura71	5
probable migraine with aura72	5
probable migraine with aura73	5
probable migraine with aura74	5
probable migraine with aura75	5
probable migraine with aura76	5
probable migraine with aura77	5
probable migraine with aura78	5
probable migraine with aura79	5
probable migraine with aura80	5
probable migraine with aura81	5
probable migraine with aura82	5
probable migraine with aura83	5
probable migraine with aura84	5
probable migraine with aura85	5
probable migraine with aura86	5
probable migraine with aura87	5
probable migraine with aura88	5
probable migraine with aura89	5
probable migraine with aura90	5
probable migraine with aura91	5
probable migraine with aura92	5
probable migraine with aura93	5
probable migraine with aura94	5
probable migraine with aura95	5
probable migraine with aura96	5
probable migraine with aura97	5
probable migraine with aura98	5
probable migraine with aura99	5
probable migraine with aura100	5
probable migraine with aura101	5
probable migraine with aura102	5
probable migraine with aura103	5
probable migraine with aura104	5
probable migraine with aura105	5
probable migraine with aura106	5
probable migraine with aura107	5
probable migraine with aura108	5
probable migraine with aura109	5
probable migraine with aura110	5
probable migraine with aura111	5
probable migraine with aura112	5
probable migraine with aura113	5
probable migraine with aura114	5
probable migraine with aura115	5
probable migraine with aura116	5
probable migraine with aura117	5
probable migraine with aura118	5
probable migraine with aura119	5
probable migraine with aura120	5
probable migraine with aura121	5
probable migraine with aura122	5
probable migraine with aura123	5
probable migraine with aura124	5
probable migraine with aura125	5
probable migraine with aura126	5
probable migraine with aura127	5
probable migraine with aura128	5
probable migraine with aura129	5
probable migraine with aura130	5
probable migraine with aura131	5
probable migraine with aura132	5
probable migraine with aura133	5
probable migraine with aura134	5
probable migraine with aura135	5
probable migraine with aura136	5
probable migraine with aura137	5
probable migraine with aura138	5
probable migraine with aura139	5
probable migraine with aura140	5
probable migraine with aura141	5
probable migraine with aura142	5
probable migraine with aura143	5
probable migraine with aura144	5
probable migraine with aura145	5
probable migraine with aura146	5
Probable Infrequent Episodic Tension Type Headache1	5
Probable Infrequent Episodic Tension Type Headache2	5
Probable Infrequent Episodic Tension Type Headache3	5
Probable Infrequent Episodic Tension Type Headache4	5
Probable Infrequent Episodic Tension Type Headache5	5
Probable Infrequent Episodic Tension Type Headache6	5
Probable Infrequent Episodic Tension Type Headache7	5
Probable Infrequent Episodic Tension Type Headache8	5
Probable Infrequent Episodic Tension Type Headache9	5
Probable Infrequent Episodic Tension Type Headache10	5
Probable Infrequent Episodic Tension Type Headache11	5
Probable Infrequent Episodic Tension Type Headache12	5
Probable Infrequent Episodic Tension Type Headache13	5
Probable Infrequent Episodic Tension Type Headache14	5
Probable Infrequent Episodic Tension Type Headache15	5
Probable Infrequent Episodic Tension Type Headache16	5
Probable Infrequent Episodic Tension Type Headache17	5
Probable Infrequent Episodic Tension Type Headache18	5
Probable Infrequent Episodic Tension Type Headache19	5
Probable Infrequent Episodic Tension Type Headache20	5
Probable Infrequent Episodic Tension Type Headache21	6
Probable Infrequent Episodic Tension Type Headache22	6
Probable Infrequent Episodic Tension Type Headache23	6
Probable Infrequent Episodic Tension Type Headache24	6
Probable Infrequent Episodic Tension Type Headache25	6
Probable Infrequent Episodic Tension Type Headache26	6
Probable Infrequent Episodic Tension Type Headache27	6
Probable Infrequent Episodic Tension Type Headache28	6
Probable Infrequent Episodic Tension Type Headache29	6
Probable Infrequent Episodic Tension Type Headache30	6
Probable Infrequent Episodic Tension Type Headache31	6
Probable Infrequent Episodic Tension Type Headache32	6
Probable Infrequent Episodic Tension Type Headache33	6
Probable Infrequent Episodic Tension Type Headache34	6
Probable Infrequent Episodic Tension Type Headache35	6
Probable Infrequent Episodic Tension Type Headache36	6
Probable Infrequent Episodic Tension Type Headache37	6
Probable Infrequent Episodic Tension Type Headache38	6
Probable Infrequent Episodic Tension Type Headache39	6
Probable Infrequent Episodic Tension Type Headache40	6
Probable Infrequent Episodic Tension Type Headache41	6
Probable Infrequent Episodic Tension Type Headache42	6
Probable Infrequent Episodic Tension Type Headache43	6
Probable Infrequent Episodic Tension Type Headache44	6
Probable Infrequent Episodic Tension Type Headache45	6
Probable Infrequent Episodic Tension Type Headache46	6
Probable Infrequent Episodic Tension Type Headache47	6
Probable Infrequent Episodic Tension Type Headache48	6
Probable Infrequent Episodic Tension Type Headache49	6
Probable Infrequent Episodic Tension Type Headache50	6
Probable Infrequent Episodic Tension Type Headache51	6
Probable Infrequent Episodic Tension Type Headache52	6
Probable Infrequent Episodic Tension Type Headache53	7
Probable Infrequent Episodic Tension Type Headache54	7
Probable Infrequent Episodic Tension Type Headache55	7
Probable Infrequent Episodic Tension Type Headache56	7
Probable Infrequent Episodic Tension Type Headache57	7
Probable Infrequent Episodic Tension Type Headache58	7
Probable Infrequent Episodic Tension Type Headache59	7
Probable Infrequent Episodic Tension Type Headache60	7
Probable Infrequent Episodic Tension Type Headache61	7
Probable Infrequent Episodic Tension Type Headache62	7
Probable Infrequent Episodic Tension Type Headache63	7
Probable Infrequent Episodic Tension Type Headache64	7
Probable Infrequent Episodic Tension Type Headache65	7
Probable Infrequent Episodic Tension Type Headache66	7
Probable Infrequent Episodic Tension Type Headache67	7
Probable Infrequent Episodic Tension Type Headache68	7
Probable Infrequent Episodic Tension Type Headache69	7
Probable Infrequent Episodic Tension Type Headache70	7
Probable Infrequent Episodic Tension Type Headache71	7
Probable Infrequent Episodic Tension Type Headache72	7
Probable Infrequent Episodic Tension Type Headache73	7
Probable Infrequent Episodic Tension Type Headache74	7
Probable Infrequent Episodic Tension Type Headache75	7
Probable Infrequent Episodic Tension Type Headache76	8
Probable Infrequent Episodic Tension Type Headache77	8
Probable Frequent Episodic Tension Type Headache1	5
Probable Frequent Episodic Tension Type Headache2	5
Probable Frequent Episodic Tension Type Headache3	5
Probable Frequent Episodic Tension Type Headache4	5
Probable Frequent Episodic Tension Type Headache5	5
Probable Frequent Episodic Tension Type Headache6	5
Probable Frequent Episodic Tension Type Headache7	5
Probable Frequent Episodic Tension Type Headache8	5
Probable Frequent Episodic Tension Type Headache9	5
Probable Frequent Episodic Tension Type Headache10	5
Probable Frequent Episodic Tension Type Headache11	5
Probable Frequent Episodic Tension Type Headache12	5
Probable Frequent Episodic Tension Type Headache13	5
Probable Frequent Episodic Tension Type Headache14	5
Probable Frequent Episodic Tension Type Headache15	6
Probable Frequent Episodic Tension Type Headache16	6
Probable Frequent Episodic Tension Type Headache17	6
Probable Frequent Episodic Tension Type Headache18	6
Probable Frequent Episodic Tension Type Headache19	6
Probable Frequent Episodic Tension Type Headache20	5
Probable Frequent Episodic Tension Type Headache21	5
Probable Frequent Episodic Tension Type Headache22	5
Probable Frequent Episodic Tension Type Headache23	5
Probable Frequent Episodic Tension Type Headache24	5
Probable Frequent Episodic Tension Type Headache25	5
Probable Frequent Episodic Tension Type Headache26	6
Probable Frequent Episodic Tension Type Headache27	6
Probable Frequent Episodic Tension Type Headache28	6
Probable Frequent Episodic Tension Type Headache29	6
Probable Frequent Episodic Tension Type Headache30	6
Probable Frequent Episodic Tension Type Headache31	6
Probable Frequent Episodic Tension Type Headache32	6
Probable Frequent Episodic Tension Type Headache33	6
Probable Frequent Episodic Tension Type Headache34	6
Probable Frequent Episodic Tension Type Headache35	6
Probable Frequent Episodic Tension Type Headache36	6
Probable Frequent Episodic Tension Type Headache37	6
Probable Frequent Episodic Tension Type Headache38	6
Probable Frequent Episodic Tension Type Headache39	6
Probable Frequent Episodic Tension Type Headache40	6
Probable Frequent Episodic Tension Type Headache41	6
Probable Frequent Episodic Tension Type Headache42	6
Probable Frequent Episodic Tension Type Headache43	6
Probable Frequent Episodic Tension Type Headache44	6
Probable Frequent Episodic Tension Type Headache45	6
Probable Frequent Episodic Tension Type Headache46	6
Probable Frequent Episodic Tension Type Headache47	6
Probable Frequent Episodic Tension Type Headache48	6
Probable Frequent Episodic Tension Type Headache49	6
Probable Frequent Episodic Tension Type Headache50	6
Probable Frequent Episodic Tension Type Headache51	7
Probable Frequent Episodic Tension Type Headache52	7
Probable Frequent Episodic Tension Type Headache53	7
Probable Frequent Episodic Tension Type Headache54	7
Probable Frequent Episodic Tension Type Headache55	7
Probable Frequent Episodic Tension Type Headache56	7
Probable Frequent Episodic Tension Type Headache57	7
Probable Frequent Episodic Tension Type Headache58	6
Probable Frequent Episodic Tension Type Headache59	6
Probable Frequent Episodic Tension Type Headache60	7
Probable Frequent Episodic Tension Type Headache61	7
Probable Frequent Episodic Tension Type Headache62	7
Probable Frequent Episodic Tension Type Headache63	7
Probable Frequent Episodic Tension Type Headache64	7
Probable Frequent Episodic Tension Type Headache65	7
Probable Frequent Episodic Tension Type Headache66	7
Probable Frequent Episodic Tension Type Headache67	7
Probable Frequent Episodic Tension Type Headache68	7
Probable Frequent Episodic Tension Type Headache69	7
Probable Frequent Episodic Tension Type Headache70	7
Probable Frequent Episodic Tension Type Headache71	7
Probable Frequent Episodic Tension Type Headache72	7
Probable Frequent Episodic Tension Type Headache73	7
Probable Frequent Episodic Tension Type Headache74	7
Probable Frequent Episodic Tension Type Headache75	7
Probable Frequent Episodic Tension Type Headache76	8
Probable Frequent Episodic Tension Type Headache77	8
Probable Chronic Tension Type Headache1	5
Probable Chronic Tension Type Headache2	5
Probable Chronic Tension Type Headache3	5
Probable Chronic Tension Type Headache4	5
Probable Chronic Tension Type Headache5	5
Probable Chronic Tension Type Headache6	5
Probable Chronic Tension Type Headache7	5
Probable Chronic Tension Type Headache8	5
Probable Chronic Tension Type Headache9	5
Probable Chronic Tension Type Headache10	5
Probable Chronic Tension Type Headache11	5
Probable Chronic Tension Type Headache12	5
Probable Chronic Tension Type Headache13	5
Probable Chronic Tension Type Headache14	5
Probable Chronic Tension Type Headache15	5
Probable Chronic Tension Type Headache16	5
Probable Chronic Tension Type Headache17	5
Probable Chronic Tension Type Headache18	5
Probable Chronic Tension Type Headache19	5
Probable Chronic Tension Type Headache20	5
Probable Chronic Tension Type Headache21	5
Probable Chronic Tension Type Headache22	5
Probable Chronic Tension Type Headache23	5
Probable Chronic Tension Type Headache24	5
Probable Chronic Tension Type Headache25	5
Probable Chronic Tension Type Headache26	5
Probable Chronic Tension Type Headache27	5
Probable Chronic Tension Type Headache28	5
Probable Chronic Tension Type Headache29	5
Probable Chronic Tension Type Headache30	5
Probable Chronic Tension Type Headache31	5
Probable Chronic Tension Type Headache32	5
Probable Chronic Tension Type Headache33	5
Probable Chronic Tension Type Headache34	5
Probable Chronic Tension Type Headache35	5
Probable Chronic Tension Type Headache36	5
Probable Chronic Tension Type Headache37	5
Probable Chronic Tension Type Headache38	5
Probable Chronic Tension Type Headache39	5
Probable Chronic Tension Type Headache40	5
Probable Chronic Tension Type Headache41	6
Probable Chronic Tension Type Headache42	6
Probable Chronic Tension Type Headache43	6
Probable Chronic Tension Type Headache44	6
Probable Chronic Tension Type Headache45	6
Probable Chronic Tension Type Headache46	6
Probable Chronic Tension Type Headache47	6
Probable Chronic Tension Type Headache48	6
Probable Chronic Tension Type Headache49	6
Probable Chronic Tension Type Headache50	6
Probable Chronic Tension Type Headache51	6
Probable Chronic Tension Type Headache52	6
Probable Chronic Tension Type Headache53	6
Probable Chronic Tension Type Headache54	6
Probable Chronic Tension Type Headache55	6
Probable Chronic Tension Type Headache56	6
Probable Chronic Tension Type Headache57	6
Probable Chronic Tension Type Headache58	6
Probable Chronic Tension Type Headache59	6
Probable Chronic Tension Type Headache60	6
Probable Chronic Tension Type Headache61	6
Probable Chronic Tension Type Headache62	6
Probable Chronic Tension Type Headache63	6
Probable Chronic Tension Type Headache64	6
Probable Chronic Tension Type Headache65	6
Probable Chronic Tension Type Headache66	6
Probable Chronic Tension Type Headache67	6
Probable Chronic Tension Type Headache68	6
Probable Chronic Tension Type Headache69	6
Probable Chronic Tension Type Headache70	6
Probable Chronic Tension Type Headache71	6
Probable Chronic Tension Type Headache72	6
Probable Chronic Tension Type Headache73	6
Probable Chronic Tension Type Headache74	6
Probable Chronic Tension Type Headache75	6
Probable Chronic Tension Type Headache76	6
Probable Chronic Tension Type Headache77	6
Probable Chronic Tension Type Headache78	6
Probable Chronic Tension Type Headache79	6
Probable Chronic Tension Type Headache80	6
Probable Chronic Tension Type Headache81	6
Probable Chronic Tension Type Headache82	6
Probable Chronic Tension Type Headache83	6
Probable Chronic Tension Type Headache84	6
Probable Chronic Tension Type Headache85	6
Probable Chronic Tension Type Headache86	6
Probable Chronic Tension Type Headache87	6
Probable Chronic Tension Type Headache88	6
Probable Chronic Tension Type Headache89	6
Probable Chronic Tension Type Headache90	6
Probable Chronic Tension Type Headache91	6
Probable Chronic Tension Type Headache92	6
Probable Chronic Tension Type Headache93	7
Probable Chronic Tension Type Headache94	7
Probable Chronic Tension Type Headache95	7
Probable Chronic Tension Type Headache96	7
Probable Chronic Tension Type Headache97	7
Probable Chronic Tension Type Headache98	7
Probable Chronic Tension Type Headache99	7
Probable Chronic Tension Type Headache100	7
Probable Chronic Tension Type Headache101	7
Probable Chronic Tension Type Headache102	7
Probable Chronic Tension Type Headache103	7
Probable Chronic Tension Type Headache104	7
Probable Chronic Tension Type Headache105	7
Probable Chronic Tension Type Headache106	7
Probable Chronic Tension Type Headache107	7
Probable Chronic Tension Type Headache108	7
Probable Chronic Tension Type Headache109	7
Probable Chronic Tension Type Headache110	7
Probable Chronic Tension Type Headache111	7
Probable Chronic Tension Type Headache112	7
Probable Chronic Tension Type Headache113	7
Probable Chronic Tension Type Headache114	7
Probable Chronic Tension Type Headache115	7
Probable Chronic Tension Type Headache116	7
Probable Chronic Tension Type Headache117	7
Probable Chronic Tension Type Headache118	7
Probable Chronic Tension Type Headache119	7
Probable Chronic Tension Type Headache120	7
Probable Chronic Tension Type Headache121	7
Probable Chronic Tension Type Headache122	7
Probable Chronic Tension Type Headache123	7
Probable Chronic Tension Type Headache124	7
Probable Chronic Tension Type Headache125	7
Probable Chronic Tension Type Headache126	7
Probable Chronic Tension Type Headache127	7
Probable Chronic Tension Type Headache128	7
Probable Chronic Tension Type Headache129	7
Probable Chronic Tension Type Headache130	7
Probable Chronic Tension Type Headache131	8
Probable Chronic Tension Type Headache132	8
Probable Cluster Headache1	4
Probable Cluster Headache2	4
Probable Cluster Headache3	4
Probable Cluster Headache4	4
Probable Cluster Headache5	4
Probable Cluster Headache6	4
Probable Cluster Headache7	4
Probable Cluster Headache8	4
Probable Cluster Headache9	4
Probable Cluster Headache10	7
Probable Cluster Headache11	7
Probable Cluster Headache12	7
Probable Cluster Headache13	7
Probable Cluster Headache14	7
Probable Cluster Headache15	7
Probable Cluster Headache16	7
Probable Cluster Headache17	7
Probable Cluster Headache18	7
Probable Cluster Headache19	7
Probable Cluster Headache20	7
Probable Cluster Headache21	7
Probable Cluster Headache22	7
Probable Cluster Headache23	7
Probable Cluster Headache24	7
Probable Cluster Headache25	7
Probable Cluster Headache26	7
Probable Cluster Headache27	7
Probable Cluster Headache28	7
Probable Cluster Headache29	7
Probable Cluster Headache30	7
Probable Cluster Headache31	7
Probable Cluster Headache32	7
Probable Cluster Headache33	7
Probable Cluster Headache34	7
Probable Cluster Headache35	7
Probable Cluster Headache36	7
Probable Cluster Headache37	7
Probable Cluster Headache1	3
Probable Cluster Headache2	3
Probable Cluster Headache3	3
Probable Cluster Headache4	3
Probable Cluster Headache5	3
Probable Cluster Headache6	3
Probable Cluster Headache7	3
Probable Cluster Headache8	3
Probable Cluster Headache9	3
Probable Cluster Headache10	6
Probable Cluster Headache11	6
Probable Cluster Headache12	6
Probable Cluster Headache13	6
Probable Cluster Headache14	6
Probable Cluster Headache15	6
Probable Cluster Headache16	6
Probable Cluster Headache17	6
Probable Cluster Headache18	6
Probable Cluster Headache19	6
Probable Cluster Headache20	6
Probable Cluster Headache21	6
Probable Cluster Headache22	6
Probable Cluster Headache23	6
Probable Cluster Headache24	6
Probable Cluster Headache25	6
Probable Cluster Headache26	6
Probable Cluster Headache27	6
Probable Cluster Headache28	6
Probable Hemicrania Continua1	3
Probable Hemicrania Continua2	3
Probable Hemicrania Continua3	3
Probable Hemicrania Continua4	3
Probable Hemicrania Continua5	3
Probable Hemicrania Continua6	3
Probable Hemicrania Continua7	3
Probable Hemicrania Continua8	3
Probable Hemicrania Continua9	3
Probable Hemicrania Continua10	5
Probable Hemicrania Continua11	5
Probable Hemicrania Continua12	5
Probable Hemicrania Continua13	5
Probable Hemicrania Continua14	5
Probable Hemicrania Continua15	5
Probable Hemicrania Continua16	5
Probable Hemicrania Continua17	5
Probable Hemicrania Continua18	5
Probable Hemicrania Continua19	5
Probable Hemicrania Continua20	5
Probable Hemicrania Continua21	5
Probable Hemicrania Continua22	5
Probable Hemicrania Continua23	5
Probable Hemicrania Continua24	5
Probable Hemicrania Continua25	5
Probable Hemicrania Continua26	5
Probable Hemicrania Continua27	5
Probable Hemicrania Continua28	5
Probable Hemicrania Continua1	3
Probable Hemicrania Continua2	3
Probable Hemicrania Continua3	3
Probable Hemicrania Continua4	3
Probable Hemicrania Continua5	3
Probable Hemicrania Continua6	3
Probable Hemicrania Continua7	3
Probable Hemicrania Continua8	3
Probable Hemicrania Continua9	6
Probable Hemicrania Continua10	6
Probable Hemicrania Continua11	6
Probable Hemicrania Continua12	6
Probable Hemicrania Continua13	6
Probable Hemicrania Continua14	6
Probable Hemicrania Continua15	6
Probable Hemicrania Continua16	6
Probable Hemicrania Continua17	6
Probable Hemicrania Continua18	6
Probable Hemicrania Continua19	6
Probable Hemicrania Continua20	6
Probable Hemicrania Continua21	6
Probable Hemicrania Continua22	6
Probable Hemicrania Continua23	6
Probable Hemicrania Continua24	6
Probable Hemicrania Continua25	6
